# Supplementary material for: Antibacterial activity of recently approved antibiotics against methicillin-resistant Staphylococcus aureus (MRSA) strains: A systematic review and meta-analysis
Source: Ann Clin Microbiol Antimicrob. 2022 Aug 17;21:37. doi: 10.1186/s12941-022-00529-z (PMC9382732; doi:10.1186/s12941-022-00529-z)
Supplement: Supplementary file 2 — Additional file 2: Antibacterial activity of dalbavancin telavancin, tedizolid, and dalbavancin against MRSA isolates based on year groups. [file 12941_2022_529_MOESM2_ESM.xlsx]

## Sheet: QA
Author, year	1) Representativeness of the sample a) Truly representative of the average in the target population (MRSA infection). * (all subjects or random sampling) b) Somewhat representative of the average in the target population (MRSA infection). * (non-random sampling) c) Selected group of users. d) No description of the sampling strategy.	2) Sample size: a) Justified and satisfactory. * b) Not justified.	4) Ascertainment of the exposure (risk factor; S. aureus infection): a) Validated measurement tool (culture, tube coagulase test, PCR) is required and validated for diagnosis). * b) Other measurement tool is available or described. * c) No description of the measurement tool.	1) The subjects in different outcome groups are comparable, based on the study design or analysis. Confounding factors are controlled. a) The study controls for the most important factor (select one). * b) The study control for any additional factor. *	1) Assessment of the outcome (MIC MRSA): a) CLSI or EUCST approved methods. ** b) No description.	2) Statistical test: a) The statistical test used to analyze the data is clearly described and appropriate, and the measurement of the association is presented, including confidence intervals (%95 CI or 99% CI) and the probability level (p value). * ) b) The statistical test is not appropriate, not described or incomplete.
Gulseren Aktas	a	a	a	a	a	a
Gulseren Aktas	a	a	a	a	a	a
Maya Azrada	a	a	a	a	a	a
Diane M. Citron	a	a	a	a	a	b
G. Ralph Corey	a	a	a	a	a	a
Ko-Hung Chen	a	a	a	a	a	a
Yong Pil Chong	a	a	a	a	a	a
Aneta Guzek	b	a	a	a	a	a
Vanthida Huang	b	a	a	a	a	a
Ronald N. Jones	a	a	a	a	a	a
James A. Karlowsky,	a	a	a	a	a	a
Yangsoon Lee	a	a	a	a	a	a
María Carmen López-Díaz	a	a	a	a	a	a
Rodrigo E. Mendes	a	a	a	a	a	a
Sandra P. McCurdy	a	a	a	a	a	a
R. E. Mendes	a	a	a	a	a	a
Jessica Baleiro Okado	a	a	a	a	a	a
Michael A. Pfaller	a	a	a	a	a	a
Philippe Prokocimer	a	a	a	a	a	a
Kenneth VI Rolston	a	a	a	a	a	a
Laser ¸Sanal	a	a	a	a	a	a
Suzannah M. Schmidt-Malan	a	a	a	a	a	a
Wael Shams	a	a	a	a	a	a
Jennifer I. Smart	a	a	a	a	a	a
Kenneth S. Thomson	a	a	a	a	a	a
Floriana Campanile	a	a	a	a	a	a
D. J. Biedenbach	a	a	a	a	a	a
Carmen Betriu	a	a	a	a	a	a
Mekki Bensaci	a	a	a	a	a	a
Hongbin Chen	a	a	a	a	a	a
Steven D. Brown	a	a	a	a	a	a
Jong Hwa Yum	a	a	a	a	a	a
Daniel F. Sahm	a	a	a	a	a	a
Shuguang Li	a	a	a	a	a	a
Marina Peñuelas	a	a	a	a	a	a
Michael A. Pfaller	a	a	a	a	a	a
Johanna Marcela Vanegas Múnera	a	a	a	a	a	a
Debora Sweeney	a	a	a	a	a	a

## Sheet: Sheet1
Continent			Method (s)			گروه های آنتی بیوتیک
North America	1		agar dilution	1		Aminoglycosides	Carbapenems	Cephalosporins	Fluoroquinolones	Glycopeptides	Imidazoles	Lincosamides	Macrolides	Penicillins
South America	2		broth dilution	2		Gentamicin	Doripenem	1st generation	Ciproﬂoxacin	Teicoplanin	Metronidazole	Clindamycin	Clarithromycin	Broad spectrum
Europe	3		disk diffusion	3		Neomycin	Imipenem	Cefalexin	Gatiﬂoxacin	Vancomycin		Lincomycin	Erythromycin	Amoxicillin/clavulanate
Asia	4		E test	4		Streptomycin	Meropenem	Cefazolin	Gemiﬂoxacin					Ampicillin
Africa	5		agar incorporation/E-test	5				Cephalothin	Levoﬂoxacin					Ampicillin/sulbactam
Australia	6		agar dilution, broth dilution	6				2nd generation	Moxiﬂoxacin					Carbenicillin
			agar dilution, disc diffusion	7				Cefaclor	Nalidixic acid					Mezlocillin
			E test, disc diffusion	8				Cefamandole	Nemonoxacin					Piperacillin
								Cefmetazole	Trovaﬂoxacin					Piperacillin/tazobactam								تبدیل درصد به تعداد (درمورد مقاومت ها )
								Cefotetan						Ticarcillin								Sample size	Percent	Count
استان ها			Diagnostic test					Cefotiam						Narrow spectrum								17	23.6
تهران			histology	1				Cefoxitin						Benzylpenicillin
خراسان رضوی			culture	2				Cefuroxime						Meticillin
اصفهان			serology	3				3rd generation						Penicillin								تبدیل درصد مرد و زن به تعداد مرد و زن
فارس			stool antigen	4				Cefmenoxime						Rifamycins								Sample size	Male	Female
خوزستان			urea breath test	5				Cefoperazone						Rifampicin							Percent	2221	10	90	درصد مرد و زن را وارد کنید
آذربایجان شرقی			rapid urease test	6				Cefotaxime						Rifaximin							Count		222	1999	تعداد مرد و زن در مطالعه
مازندران								Cefsulodin						Tetracyclines
آذربایجان غربی								Ceftazidime						Minocycline
کرمان								Ceftizoxime						Tetracycline
سیستان و بلوچستان								Ceftriaxone						Tigecycline
البرز								Moxalactam
گیلان
کرمانشاه
گلستان
هرمزگان
لرستان
همدان
کردستان
مرکزی
قم
قزوین
اردبیل
بوشهر
یزد
زنجان
چهارمحال و بختیاری
خراسان شمالی
خراسان جنوبی
کهگیلویه و بویراحمد
سمنان
ایلام
